# Supplementary material for: A Prognostic Risk Model for Hepatocellular Carcinoma Integrating Ferroptosis and Metabolic Reprogramming Signatures
Source: J Cancer. 2026 Jul 10;17(7):1295–317. doi: 10.7150/jca.135837 (PMC13410346; doi:10.7150/jca.135837)
Supplement: Supplementary file 2 — Supplementary tables. [file jcav17p1295s2.zip]

Archive with 24 entries (24 files):
- Table S1_Merged_FPRGs_and_MRRGs.csv
- __MACOSX/._Table S1_Merged_FPRGs_and_MRRGs.csv
- Table S2 Details of cluster_FPMRRDEGs in hepatocellular carcinoma.csv
- __MACOSX/._Table S2 Details of cluster_FPMRRDEGs in hepatocellular carcinoma.csv
- Table S3 FPMRRDEGs with P<0.001 from univariate Cox regression in TCGA-LIHC.csv
- __MACOSX/._Table S3 FPMRRDEGs with P<0.001 from univariate Cox regression in TCGA-LIHC.csv
- Table S4 DEGs between two HCC subtypes in TCGA-LIHC.csv
- __MACOSX/._Table S4 DEGs between two HCC subtypes in TCGA-LIHC.csv
- Table S6_Sensitivity of the 12-gene signature to different.csv
- __MACOSX/._Table S6_Sensitivity of the 12-gene signature to different.csv
- Table S6b_Apparent C-index of refitted Cox models using genes retained at different.csv
- __MACOSX/._Table S6b_Apparent C-index of refitted Cox models using genes retained at different.csv
- Table S7_Internal validation of the 12-gene RiskScore by 10-fold cross-validation and bootstrap optimism correction.csv
- __MACOSX/._Table S7_Internal validation of the 12-gene RiskScore by 10-fold cross-validation and bootstrap optimism correction.csv
- Table S7b. Proportional hazards assumption testing for the 12-gene RiskScore multivariate Cox model (Schoenfeld residuals).csv
- __MACOSX/._Table S7b. Proportional hazards assumption testing for the 12-gene RiskScore multivariate Cox model (Schoenfeld residuals).csv
- Table S8_Multi-cohort validation of the 12-gene RiskScore (TCGA-trained vs locally refitted coefficients).csv
- __MACOSX/._Table S8_Multi-cohort validation of the 12-gene RiskScore (TCGA-trained vs locally refitted coefficients).csv
- Table S9. Net benefit gain of the 12-gene RiskScore (alone and combined with staging) over staging systems alone in TCGA-LIHC and GSE76427 cohorts.csv
- __MACOSX/._Table S9. Net benefit gain of the 12-gene RiskScore (alone and combined with staging) over staging systems alone in TCGA-LIHC and GSE76427 cohorts.csv
- Table S10_Functional immune signature scores in low- versus high-risk groups defined by the 12-gene RiskScore.csv
- __MACOSX/._Table S10_Functional immune signature scores in low- versus high-risk groups defined by the 12-gene RiskScore.csv
- Table S11_Expression of the 12-gene signature across major immune cell compartments in HCC (GSE140228).csv
- __MACOSX/._Table S11_Expression of the 12-gene signature across major immune cell compartments in HCC (GSE140228).csv
