# Supplementary material for: A Prognostic Risk Model for Hepatocellular Carcinoma Integrating Ferroptosis and Metabolic Reprogramming Signatures
Source: J Cancer. 2026 Jul 10;17(7):1295–317. doi: 10.7150/jca.135837 (PMC13410346; doi:10.7150/jca.135837)
Supplement: Supplementary file 2 — Supplementary tables. [file jcav17p1295s2.zip › Table S3 FPMRRDEGs with P<0.001 from univariate Cox regression in TCGA-LIHC.csv]

	p.value	mean	lower	upper	coef
ANXA5	0.000468	1.29	1.12	1.49	0.256
ENO1	7.54e-06	1.44	1.23	1.68	0.362
G6PD	1.44e-05	1.26	1.13	1.39	0.228
HDAC1	0.000763	1.51	1.19	1.92	0.413
HDAC2	3.46e-05	1.82	1.37	2.42	0.6
KPNA2	0.000444	1.33	1.14	1.57	0.288
NCL	0.000254	1.69	1.28	2.24	0.524
PFKFB3	0.00037	1.22	1.1	1.37	0.202
RUVBL1	0.000448	1.65	1.25	2.17	0.498
SFPQ	0.000271	1.63	1.25	2.13	0.491
SLC16A3	4.32e-05	1.35	1.17	1.56	0.299
SLC1A5	3.37e-07	1.32	1.19	1.47	0.279
SLC2A1	6.04e-07	1.5	1.28	1.75	0.403
SLC7A11	0.000388	1.36	1.15	1.61	0.305
YBX1	5.4e-06	1.78	1.39	2.27	0.574
