# Supplementary material for: A Prognostic Risk Model for Hepatocellular Carcinoma Integrating Ferroptosis and Metabolic Reprogramming Signatures
Source: J Cancer. 2026 Jul 10;17(7):1295–317. doi: 10.7150/jca.135837 (PMC13410346; doi:10.7150/jca.135837)
Supplement: Supplementary file 2 — Supplementary tables. [file jcav17p1295s2.zip › Table S4 DEGs between two HCC subtypes in TCGA-LIHC.csv]

x
SLC27A5
SLC10A1
ACSM2A
SERPINC1
GLYATL1
BDH1
PCK2
ALDH2
RBP4
ACSM2B
CYP4F3
CDO1
KNG1
TAT
RTP3
HSD17B6
HJV
CYP4F2
RGN
UPB1
CFHR2
AFM
PFKFB1
APOA5
SPP2
HPX
MASP2
AGXT
F12
APOC3
ABAT
ADH1B
EHHADH
CYB5A
HAO1
GLYAT
RIDA
AQP9
ALDH6A1
CYP8B1
DAO
SEC14L2
ASPDH
HPR
SARDH
LDHD
PIPOX
CPB2
CES2
CFHR4
OTC
METTL7A
SLC2A2
F13B
ABCB4
TFR2
NR1I3
GNMT
TMEM220
PON3
CYP4A22
C6
PLG
ACOX2
MAT1A
CRYL1
G6PC
ADI1
EPHX1
ANG
F11
DCXR
HAAO
HPD
DMGDH
C8A
IGSF23
SELENBP1
SLC25A15
SLC22A1
CYP2C9
SLC27A2
SULT2A1
C8B
ALDOB
EPHX2
KLKB1
LECT2
AMDHD1
GPT
CPN2
HRG
INSIG1
SLC38A3
ALDH8A1
SORD
CYP27A1
CCL16
HMGCS2
F7
SLCO1B1
APOC1
TMPRSS6
SERPINA10
FBP1
MST1
ITIH1
ETNPPL
GPLD1
CYP4A11
TTR
BAAT
AR
ABCA6
F9
PCK1
SLC6A12
ADH6
DPYS
CA5A
ACOT12
SLC13A5
TM7SF2
ITIH3
AZGP1
ADH4
HGD
IL27
ADH1A
SLC6A1
CYP2A6
PON1
SHMT1
PROC
MLXIPL
C4BPB
ACSM5
RDH16
CYP2C8
ETNK2
FETUB
FMO4
RBP5
UGT2B10
PROZ
CLDN14
TTC36
ANGPTL3
CPS1
PAH
SLC38A4
KLF15
KHK
HP
KCNJ8
SLC47A1
CYP2D6
SLC51A
SERPINA6
ABCB11
FTCD
CES3
SERPIND1
F2
ABCG5
ABCG8
NR1I2
CD14
BHMT
AASS
FMO3
MOGAT2
SERPINA4
AMBP
C4BPA
APOH
FNDC5
LCAT
SERPINF2
ASGR1
F10
PDK4
CYP2J2
CTH
INHBC
DNASE1L3
SLC16A2
CYP2B6
CYP7A1
GCGR
APOA1
AADAC
ACSL1
APOF
SLC22A7
PBLD
LEAP2
SLCO2B1
AGXT2
CDHR5
AKR1D1
CYP3A4
RORC
TTPA
XDH
AHSG
OGDHL
CFHR3
FABP4
HAO2
ACMSD
ANXA10
ARG1
BHMT2
NAGS
ELFN1
GPD1
FGA
GPT2
AKR7A3
CFHR5
GSTA1
UROC1
SERPINA11
CYP2A7
ADH1C
SLC17A2
PGLYRP2
HSD11B1
GATM
APOA2
SLC25A47
ALB
SLC28A1
GADD45G
HSD17B13
SLC46A3
TF
RAMP1
SDS
ANO1
UGT2B7
LEPR
NAT2
UGT1A4
UGT2B15
PKLR
FGG
TMEM82
MFSD2A
ORM2
CFHR1
ALDH1L1
HGFAC
AOX1
ANGPTL4
MBL2
CES1
THRSP
FGB
DIO1
UGT2B4
APOM
ORM1
SERPINA7
MT1X
IGFBP2
CYP2E1
GSTA2
FABP1
CYP1A2
CYP1A1
SAA1
G6PD
SLC1A5
PKM
LIMK1
VASP
CEP55
KIF2C
TRIP13
LPCAT1
DEPDC1B
RCC2
PPT1
MFSD10
LPCAT4
PRR11
IMPDH1
HMGA1
CLIC1
PLXNA1
MAPRE1
BAK1
MYBL2
RNF145
NAP1L1
SLC16A3
PLK1
S100A11
LHFPL2
TEAD2
IKBKE
PLEKHB2
SLC52A2
KPNA2
NCAPD2
SMOX
CDC20
LMNB2
SPINDOC
ST6GALNAC4
C12orf49
ADGRE5
JPT1
ARHGEF2
TUBA1C
TMEM51
SLC38A1
CCNB1
CENPA
SLC2A1
YWHAZ
MPZL1
IL4I1
MACIR
TACC3
MMD
ECT2
CTSC
ANLN
CDCA8
ABCC1
HILPDA
DLGAP5
ELF4
PNMA1
ASAP1
ENO2
CA9
GTSE1
KIF20A
CENPM
MARCKSL1
SOX4
H2AZ1
COL9A2
ATP1B3
ENO1
TPX2
KIF4A
PDLIM7
RACGAP1
MARCKS
HJURP
PIP4P2
BIRC5
CDC45
PLAUR
SLC7A1
UBE2S
SEL1L3
PRKCD
CCNB2
SPHK1
C12orf75
SLC7A7
MCM4
DBN1
AURKB
LPAR2
GINS1
TNFRSF21
KIF18B
NFKBIE
KIFC1
ITPR3
EGLN3
RAB3IL1
NCAPG
SLC6A6
MELK
SKA1
PFKP
MCM6
TMC6
MCM7
MCM3
CDC6
MKI67
NUF2
CKS2
H2AX
CDT1
ANXA5
SFXN3
KIAA1522
CHST11
CDCA5
IGSF3
TMSB10
CENPF
NDC80
GCNT3
CDK1
CDC25B
TROAP
LGALS9
RGS2
CDK4
FMNL2
P3H4
UBE2T
TMEM132A
SRC
TOR4A
TMED3
TOP2A
PAFAH1B3
KCTD17
UBE2C
TES
NEK2
SH3BGRL3
PYGB
RECQL4
PTTG1
ASF1B
CLSTN1
NRM
AGRN
TUBA1B
NCEH1
PFKFB3
PPP1R18
ANXA2
TTYH3
SPI1
CSF1
TPM4
HID1
TTLL4
CENPW
TRNP1
FOXM1
TTC39A
FCER1G
SGPP2
CKAP4
RGS10
CMTM3
UAP1L1
MMP9
ITGAV
PLBD1
LIF
STMN1
LMNB1
PKIB
TREM2
RRM2
PHLDA2
STK39
RAP1GAP
DSG2
SCRN1
TGFB1
ITGB4
FKBP10
S100A6
TRIM47
ZWINT
IER3
TM4SF1
PITX1
RTL8A
POF1B
ITGA3
SLC6A8
NRSN2
HMGB2
DAB2
PBK
NCF2
ALOX5
TMSB4X
LAPTM4B
RGS1
CYBA
PLEKHB1
BICC1
GRAMD1A
NDRG1
NCK2
CAPG
EPS8L3
BLMH
SEMA6A
NIBAN2
NXPH4
PYCR1
LAMB1
KRT19
CTHRC1
ALOX5AP
SPP1
NDUFA4L2
CDCA7
FAM241B
EZR
LAPTM5
FOXJ1
SOX9
EMP3
HLA-DQB2
RAC2
TSPAN15
MCM2
IFI27L2
ARL4C
NT5DC2
MMP12
BLVRA
ELOVL7
DDR1
TK1
MMP14
TYROBP
CDKN3
NEURL3
MAPK13
B3GNT3
FLNA
CYBB
ITM2C
S100A4
COTL1
FSCN1
ITGB2
SELENOM
PLP2
GAL3ST1
OSMR
CXCL5
PFN2
S100A9
YBX3
AGR2
SULT1C2
FBLIM1
PLTP
TESC
TSPO
HK2
ETV4
PLPP2
UCP2
CXCR4
CD24
BACE2
CXCL1
RENBP
SPINT1
UCHL1
RTL8C
SLC44A3
SYT13
TFF2
MMP7
TCEAL9
CCNA2
GOLM1
IGFBP3
CXCL8
PRNP
CTNND2
TKT
PTP4A3
SLC34A2
ICAM1
ITIH5
BAMBI
KIF12
C4orf48
HKDC1
SERPINE2
TUSC3
CD7
IGF2BP2
PYCARD
CLDN4
GPNMB
USH1C
MSC
PMEPA1
GSTP1
FBLN1
ATP1A1
MAL2
EPO
CPVL
QSOX1
PRAME
TMEM54
BAIAP2L2
C1QC
LTB
MISP
FCGR3A
DUSP9
PTGES
CXCL6
E2F1
LGALS3BP
FDCSP
LY96
MMP11
CD3D
VEGFB
POSTN
S100P
CCL20
C1QB
ANXA13
HLA-DQA2
MDK
ISYNA1
SFN
VNN2
LGALS3
CLGN
ME1
NTS
HLA-DRA
HSPB8
DKK1
COL1A2
COL1A1
DCDC2
S100A14
SFRP5
SERPINE1
AFP
TIMP1
NQO1
LOXL4
AP1M2
OR2I1P
BEX3
COL3A1
CTAG2
EPCAM
LY6E
LYZ
KRT23
SPINK1
PEG10
PGC
MUC13
AKR1B10
