# Supplementary material for: A Prognostic Risk Model for Hepatocellular Carcinoma Integrating Ferroptosis and Metabolic Reprogramming Signatures
Source: J Cancer. 2026 Jul 10;17(7):1295–317. doi: 10.7150/jca.135837 (PMC13410346; doi:10.7150/jca.135837)
Supplement: Supplementary file 2 — Supplementary tables. [file jcav17p1295s2.zip › Table S6_Sensitivity of the 12-gene signature to different.csv]

gene	ensembl_id	baseMean	log2FC	pvalue	padj	abs_log2FC	passes_0.25	passes_0.5	passes_1.0	passes_1.5
G6PD	ENSG00000160211.19	1740.1	2.621	4.22e-34	2.77e-32	2.621	TRUE	TRUE	TRUE	TRUE
SLC1A5	ENSG00000105281.12	1033.4	0.921	3.43e-05	9.26e-05	0.921	TRUE	TRUE	FALSE	FALSE
NAP1L1	ENSG00000187109.15	7755.2	0.592	2.19e-08	9.56e-08	0.592	TRUE	TRUE	FALSE	FALSE
SLC16A3	ENSG00000141526.17	714.6	1.613	4.32e-12	3.08e-11	1.613	TRUE	TRUE	TRUE	TRUE
KPNA2	ENSG00000182481.10	2494.5	1.394	1.5e-29	6.6e-28	1.394	TRUE	TRUE	TRUE	FALSE
CCNB1	ENSG00000134057.15	901.8	3.265	1.97e-77	1.7e-74	3.265	TRUE	TRUE	TRUE	TRUE
SLC2A1	ENSG00000117394.24	432.3	0.965	1.08e-05	3.16e-05	0.965	TRUE	TRUE	FALSE	FALSE
YWHAZ	ENSG00000164924.18	14028.1	0.618	1.13e-08	5.14e-08	0.618	TRUE	TRUE	FALSE	FALSE
TPX2	ENSG00000088325.16	1230.7	2.095	2.94e-33	1.76e-31	2.095	TRUE	TRUE	TRUE	TRUE
ANXA5	ENSG00000164111.15	7587.5	0.371	0.00541	0.00975	0.371	TRUE	FALSE	FALSE	FALSE
CDK4	ENSG00000135446.17	1270.7	0.683	5.48e-10	2.98e-09	0.683	TRUE	TRUE	FALSE	FALSE
ETV4	ENSG00000175832.13	896	3.033	1.86e-25	5.42e-24	3.033	TRUE	TRUE	TRUE	TRUE
