# Supplementary material for: A Prognostic Risk Model for Hepatocellular Carcinoma Integrating Ferroptosis and Metabolic Reprogramming Signatures
Source: J Cancer. 2026 Jul 10;17(7):1295–317. doi: 10.7150/jca.135837 (PMC13410346; doi:10.7150/jca.135837)
Supplement: Supplementary file 2 — Supplementary tables. [file jcav17p1295s2.zip › Table S6b_Apparent C-index of refitted Cox models using genes retained at different.csv]

FC_threshold	n_panel_genes_retained	retained_genes	apparent_C_index	delta_vs_full
|log2FC|>0.25 (published)	12	G6PD, SLC1A5, NAP1L1, SLC16A3, KPNA2, CCNB1, SLC2A1, YWHAZ, TPX2, ANXA5, CDK4, ETV4	0.7098	0.0000
|log2FC|>0.5	11	G6PD, SLC1A5, NAP1L1, SLC16A3, KPNA2, CCNB1, SLC2A1, YWHAZ, TPX2, CDK4, ETV4	0.7116	+0.0018
|log2FC|>1.0	6	G6PD, SLC16A3, KPNA2, CCNB1, TPX2, ETV4	0.6977	-0.0121
|log2FC|>1.5	5	G6PD, SLC16A3, CCNB1, TPX2, ETV4	0.6937	-0.0161
Footnotes:
[1] Multivariate Cox refit on TCGA-LIHC analytic cohort (n=363 tumors with complete OS data	130 OS events) using z-scored log2(count+1) expression of the indicated genes (same input matrix as the published 12-gene model).
[2] Apparent C-index from coxph::concordance — no cross-validation or optimism correction applied here; refer to Table S7 for CV/bootstrap estimates of the full 12-gene model.
[3] The 12-gene published signature is preserved as the primary model. This table demonstrates that even when restricted to the genes that pass the most stringent fold-change filter (|log2FC|>1.5	5 genes)	apparent discrimination drops by only 0.016	indicating the signature's prognostic content is concentrated in the high-magnitude DEGs rather than being driven by the moderately-changing genes retained at the published |log2FC|>0.25 threshold.
[4] At |log2FC|>0.5 (only ANXA5 dropped) the C-index is essentially identical to the full model (+0.0018)	confirming that ANXA5 contributes negligibly to discrimination but is retained for biological coverage of the membrane-translocation / apoptosis layer.
