# Supplementary material for: A Prognostic Risk Model for Hepatocellular Carcinoma Integrating Ferroptosis and Metabolic Reprogramming Signatures
Source: J Cancer. 2026 Jul 10;17(7):1295–317. doi: 10.7150/jca.135837 (PMC13410346; doi:10.7150/jca.135837)
Supplement: Supplementary file 2 — Supplementary tables. [file jcav17p1295s2.zip › Table S7_Internal validation of the 12-gene RiskScore by 10-fold cross-validation and bootstrap optimism correction.csv]

Metric	Value
Apparent C-index	0.7098
10-fold CV C-index (mean ± SD)	0.6760 ± 0.0815
10-fold CV C-index 95% CI	(0.4908–0.8228)
10-fold CV 1-year AUC (mean ± SD)	0.7883 ± 0.1019
10-fold CV 3-year AUC (mean ± SD)	0.6780 ± 0.1369
10-fold CV 5-year AUC (mean ± SD)	0.6491 ± 0.1596
Bootstrap-corrected C-index (B=1000)	0.6788
Bootstrap optimism	0.0309
