# Supplementary material for: A Prognostic Risk Model for Hepatocellular Carcinoma Integrating Ferroptosis and Metabolic Reprogramming Signatures
Source: J Cancer. 2026 Jul 10;17(7):1295–317. doi: 10.7150/jca.135837 (PMC13410346; doi:10.7150/jca.135837)
Supplement: Supplementary file 2 — Supplementary tables. [file jcav17p1295s2.zip › Table S7b. Proportional hazards assumption testing for the 12-gene RiskScore multivariate Cox model (Schoenfeld residuals).csv]

variable	schoenfeld_chisq	df	p_value	ph_assumption
G6PD	6.08	1	0.0137	Violated (p<=0.05)
SLC1A5	0.717	1	0.397	Met (p>0.05)
NAP1L1	3.655	1	0.0559	Met (p>0.05)
SLC16A3	3.052	1	0.0807	Met (p>0.05)
KPNA2	5.448	1	0.0196	Violated (p<=0.05)
CCNB1	8.679	1	0.00322	Violated (p<=0.05)
SLC2A1	6.665	1	0.00983	Violated (p<=0.05)
YWHAZ	3.878	1	0.0489	Violated (p<=0.05)
TPX2	5.041	1	0.0248	Violated (p<=0.05)
ANXA5	0.521	1	0.471	Met (p>0.05)
CDK4	5.528	1	0.0187	Violated (p<=0.05)
ETV4	1.61	1	0.205	Met (p>0.05)
GLOBAL	16.47	12	0.171	Met (p>0.05)
