# Supplementary material for: A Prognostic Risk Model for Hepatocellular Carcinoma Integrating Ferroptosis and Metabolic Reprogramming Signatures
Source: J Cancer. 2026 Jul 10;17(7):1295–317. doi: 10.7150/jca.135837 (PMC13410346; doi:10.7150/jca.135837)
Supplement: Supplementary file 2 — Supplementary tables. [file jcav17p1295s2.zip › Table S8_Multi-cohort validation of the 12-gene RiskScore (TCGA-trained vs locally refitted coefficients).csv]

Cohort	Endpoint	N	Events	HR_TCGAbeta	Logrank_p_TCGAbeta	Cindex_TCGAbeta	HR_local	Logrank_p_local	Cindex_local	AUC_1y_TCGAbeta	AUC_3y_TCGAbeta	AUC_5y_TCGAbeta
TCGA-LIHC (training)	OS	363	130	2.62 (1.82-3.77)	<0.001	0.710	—	—	—	0.817	0.724	0.703
GSE10143 (external)	OS	80	32	0.69 (0.34-1.40)	0.298	0.549	3.09 (1.47-6.51)	0.002	0.646	0.705	0.653	0.569
GSE76427 (external)	OS	115	23	0.72 (0.32-1.65)	0.440	0.572	13.12 (3.70-46.53)	<0.001	0.814	0.433	0.501	0.625
GSE76427 (external)	RFS	108	48	1.53 (0.86-2.72)	0.156	0.572	3.05 (1.65-5.67)	<0.001	0.732	0.642	0.628	NA
