# Supplementary material for: A Prognostic Risk Model for Hepatocellular Carcinoma Integrating Ferroptosis and Metabolic Reprogramming Signatures
Source: J Cancer. 2026 Jul 10;17(7):1295–317. doi: 10.7150/jca.135837 (PMC13410346; doi:10.7150/jca.135837)
Supplement: Supplementary file 2 — Supplementary tables. [file jcav17p1295s2.zip › Table S9. Net benefit gain of the 12-gene RiskScore (alone and combined with staging) over staging systems alone in TCGA-LIHC and GSE76427 cohorts.csv]

Cohort	Stage_var	t_star	threshold	NB_StageOnly	NB_RSonly	NB_Combined	NB_gain_RS_over_Stage	NB_gain_Comb_over_Stage
TCGA-LIHC	AJCC TNM	3-year	0.1	0.28494702	0.28461892	0.28546593	-0.0003280965	5.189118e-04
TCGA-LIHC	AJCC TNM	3-year	0.2	0.19556539	0.20923347	0.19571586	0.0136680735	1.504661e-04
TCGA-LIHC	AJCC TNM	3-year	0.3	0.12886200	0.12563890	0.16036212	-0.0032231031	3.150012e-02
TCGA-LIHC	AJCC TNM	3-year	0.4	0.09039670	0.09754303	0.12316660	0.0071463288	3.276990e-02
TCGA-LIHC	AJCC TNM	3-year	0.5	0.05832855	0.05446315	0.11725061	-0.0038653998	5.892206e-02
TCGA-LIHC	AJCC TNM	5-year	0.1	0.42687427	0.42617154	0.42617154	-0.0007027271	-7.027271e-04
TCGA-LIHC	AJCC TNM	5-year	0.2	0.35523355	0.35815278	0.36316395	0.0029192307	7.930400e-03
TCGA-LIHC	AJCC TNM	5-year	0.3	0.26312406	0.27720723	0.26319465	0.0140831733	7.058655e-05
TCGA-LIHC	AJCC TNM	5-year	0.4	0.16630781	0.19795244	0.17892794	0.0316446244	1.262013e-02
TCGA-LIHC	AJCC TNM	5-year	0.5	0.11259773	0.11645318	0.17636101	0.0038554503	6.376328e-02
GSE76427	BCLC (Local-refit RS)	3-year	0.1	0.15243843	0.16923020	0.15529198	0.0167917714	2.853551e-03
GSE76427	BCLC (Local-refit RS)	3-year	0.2	0.07122906	0.09365790	0.10606078	0.0224288324	3.483172e-02
GSE76427	BCLC (Local-refit RS)	3-year	0.3	NA	0.05525362	0.07232499	NA	NA
GSE76427	BCLC (Local-refit RS)	3-year	0.4	NA	0.03447205	0.06817694	NA	NA
GSE76427	BCLC (Local-refit RS)	3-year	0.5	NA	0.03525084	NA	NA	NA
GSE76427	BCLC (Local-refit RS)	5-year	0.1	0.34716425	0.36191787	0.34081635	0.0147536207	-6.347892e-03
GSE76427	BCLC (Local-refit RS)	5-year	0.2	0.26555978	0.39525695	0.34688660	0.1296971719	8.132683e-02
GSE76427	BCLC (Local-refit RS)	5-year	0.3	NA	0.43036379	0.35222563	NA	NA
GSE76427	BCLC (Local-refit RS)	5-year	0.4	NA	0.38614870	NA	NA	NA
GSE76427	BCLC (Local-refit RS)	5-year	0.5	NA	NA	NA	NA	NA
Footnotes:
[1] NB_gain_RS_over_Stage = NB(RiskScore only) - NB(Stage only); positive = RiskScore alone has more net benefit than stage alone at that threshold.
[2] NB_gain_Comb_over_Stage = NB(RiskScore + Stage) - NB(Stage only); positive = combined model has more net benefit than stage alone.
[3] Clinically meaningful gains are typically >=0.02 absolute net benefit (equivalent to 2 additional true positives per 100 patients without increasing false positives).
[4] TCGA: Stage variable = AJCC TNM (I/II/III/IV); RiskScore = TCGA-trained Cox beta.
[5] GSE76427: Stage variable = BCLC (0/A vs B vs C); RiskScore = LOCAL-refit Cox beta on z-scored 12-gene expression.
