# Supplementary material for: A Prognostic Risk Model for Hepatocellular Carcinoma Integrating Ferroptosis and Metabolic Reprogramming Signatures
Source: J Cancer. 2026 Jul 10;17(7):1295–317. doi: 10.7150/jca.135837 (PMC13410346; doi:10.7150/jca.135837)
Supplement: Supplementary file 2 — Supplementary tables. [file jcav17p1295s2.zip › Table S10_Functional immune signature scores in low- versus high-risk groups defined by the 12-gene RiskScore.csv]

Signature	N_low	N_high	mean_low	mean_high	median_low	median_high	delta_high_minus_low	wilcox_p	padj_BH
MHC_I_Bindea	182	181	0.470839438486214	0.473766921334011	0.470721738712314	0.473912102707121	0.00292748284779648	0.00148443713845491	0.016328808523004
Treg_Charoen	182	181	0.249936254045843	0.260967820575782	0.259442630675507	0.268940796338057	0.0110315665299393	0.0100827796767348	0.0418178615149998
T_exhaustion	182	181	0.255141274074293	0.270320610415283	0.264264076549502	0.269611001586767	0.0151793363409892	0.0139544593345846	0.0418178615149998
Cytotoxicity	182	181	0.31666635846274	0.312371367409126	0.312360117795541	0.300866638620109	-0.00429499105361475	0.0152064950963635	0.0418178615149998
M2_TAM	182	181	0.242605217785532	0.259352602651732	0.24590445737366	0.270692888397365	0.0167473848661996	0.0200514876435417	0.0441132728157918
TLS_Cabrita	182	181	0.172302046417303	0.194333755638895	0.174826898110304	0.185646968312737	0.0220317092215916	0.0465627668070273	0.0853650724795501
CD8_Tcell	182	181	0.228139056932873	0.238722581906602	0.243264653555801	0.243008607010627	0.0105835249737287	0.378949184922188	0.595491576306295
IFNG_Ayers	182	181	0.325750174691502	0.331990278019331	0.331921898749583	0.327603439748725	0.00624010332782954	0.447081999751317	0.614737749658061
MDSC	182	181	0.253376662525819	0.256244193741288	0.271326393229793	0.266235514737702	0.00286753121546951	0.638584813304766	0.780492549594714
Tcell_inflamed_gep	182	181	0.346310183594938	0.349933348495986	0.345840791051113	0.342535081665516	0.00362316490104764	0.79285909104804	0.872145000152845
NK_cell	182	181	0.191502261262323	0.192533506612327	0.217704476607203	0.213677453478867	0.00103124535000468	0.970074981785391	0.970074981785391
