# Supplementary material for: A Prognostic Risk Model for Hepatocellular Carcinoma Integrating Ferroptosis and Metabolic Reprogramming Signatures
Source: J Cancer. 2026 Jul 10;17(7):1295–317. doi: 10.7150/jca.135837 (PMC13410346; doi:10.7150/jca.135837)
Supplement: Supplementary file 2 — Supplementary tables. [file jcav17p1295s2.zip › Table S11_Expression of the 12-gene signature across major immune cell compartments in HCC (GSE140228).csv]

cell_type	cell_type_raw	gene	n_cells	mean_logCP10K	pct_expressing
B cells	Lymphoid-B	ANXA5	436	0.4547	25.0
Cycling T/NK	Lymphoid-T-NK-Cycling	ANXA5	257	1.4953	73.54
Mast cells	Myeloid-Mast	ANXA5	58	0.6018	24.14
Myeloid	Myeloid	ANXA5	3411	1.8896	82.15
NK cells	Lymphoid-NK	ANXA5	2939	0.2312	9.8
Plasma cells	Lymphoid-B-Plasma	ANXA5	481	0.5662	63.41
T cells	Lymphoid-T	ANXA5	7441	0.6898	30.75
B cells	Lymphoid-B	CCNB1	436	0.0085	0.46
Cycling T/NK	Lymphoid-T-NK-Cycling	CCNB1	257	0.6286	34.24
Mast cells	Myeloid-Mast	CCNB1	58	0.0	0.0
Myeloid	Myeloid	CCNB1	3411	0.0286	2.32
NK cells	Lymphoid-NK	CCNB1	2939	0.0103	0.44
Plasma cells	Lymphoid-B-Plasma	CCNB1	481	0.0487	5.82
T cells	Lymphoid-T	CCNB1	7441	0.0147	0.71
B cells	Lymphoid-B	CDK4	436	0.2049	11.7
Cycling T/NK	Lymphoid-T-NK-Cycling	CDK4	257	0.6119	41.25
Mast cells	Myeloid-Mast	CDK4	58	0.1072	5.17
Myeloid	Myeloid	CDK4	3411	0.2374	20.11
NK cells	Lymphoid-NK	CDK4	2939	0.1474	6.36
Plasma cells	Lymphoid-B-Plasma	CDK4	481	0.1813	29.52
T cells	Lymphoid-T	CDK4	7441	0.1508	7.65
B cells	Lymphoid-B	ETV4	436	0.0	0.0
Cycling T/NK	Lymphoid-T-NK-Cycling	ETV4	257	0.0	0.0
Mast cells	Myeloid-Mast	ETV4	58	0.0	0.0
Myeloid	Myeloid	ETV4	3411	0.0	0.0
NK cells	Lymphoid-NK	ETV4	2939	0.0	0.0
Plasma cells	Lymphoid-B-Plasma	ETV4	481	0.0	0.0
T cells	Lymphoid-T	ETV4	7441	0.0	0.0
B cells	Lymphoid-B	G6PD	436	0.1288	7.34
Cycling T/NK	Lymphoid-T-NK-Cycling	G6PD	257	0.2768	21.79
Mast cells	Myeloid-Mast	G6PD	58	0.0744	3.45
Myeloid	Myeloid	G6PD	3411	0.2647	21.55
NK cells	Lymphoid-NK	G6PD	2939	0.3641	15.24
Plasma cells	Lymphoid-B-Plasma	G6PD	481	0.0768	13.93
T cells	Lymphoid-T	G6PD	7441	0.176	8.64
B cells	Lymphoid-B	KPNA2	436	0.173	9.86
Cycling T/NK	Lymphoid-T-NK-Cycling	KPNA2	257	1.1708	57.2
Mast cells	Myeloid-Mast	KPNA2	58	0.1654	6.9
Myeloid	Myeloid	KPNA2	3411	0.2983	23.19
NK cells	Lymphoid-NK	KPNA2	2939	0.2113	8.85
Plasma cells	Lymphoid-B-Plasma	KPNA2	481	0.1384	18.3
T cells	Lymphoid-T	KPNA2	7441	0.2416	11.41
B cells	Lymphoid-B	NAP1L1	436	2.2483	78.67
Cycling T/NK	Lymphoid-T-NK-Cycling	NAP1L1	257	2.7546	95.33
Mast cells	Myeloid-Mast	NAP1L1	58	1.6339	51.72
Myeloid	Myeloid	NAP1L1	3411	2.6702	90.15
NK cells	Lymphoid-NK	NAP1L1	2939	0.9693	36.75
Plasma cells	Lymphoid-B-Plasma	NAP1L1	481	0.6664	61.33
T cells	Lymphoid-T	NAP1L1	7441	1.6995	62.51
B cells	Lymphoid-B	SLC16A3	436	0.2047	11.24
Cycling T/NK	Lymphoid-T-NK-Cycling	SLC16A3	257	0.2	14.01
Mast cells	Myeloid-Mast	SLC16A3	58	0.6755	24.14
Myeloid	Myeloid	SLC16A3	3411	0.6975	43.77
NK cells	Lymphoid-NK	SLC16A3	2939	0.3634	14.39
Plasma cells	Lymphoid-B-Plasma	SLC16A3	481	0.1358	19.75
T cells	Lymphoid-T	SLC16A3	7441	0.1688	8.2
B cells	Lymphoid-B	SLC1A5	436	0.1349	7.8
Cycling T/NK	Lymphoid-T-NK-Cycling	SLC1A5	257	0.3013	22.57
Mast cells	Myeloid-Mast	SLC1A5	58	0.324	12.07
Myeloid	Myeloid	SLC1A5	3411	0.2353	19.06
NK cells	Lymphoid-NK	SLC1A5	2939	0.3082	12.59
Plasma cells	Lymphoid-B-Plasma	SLC1A5	481	0.2443	34.72
T cells	Lymphoid-T	SLC1A5	7441	0.1736	8.21
B cells	Lymphoid-B	SLC2A1	436	0.1541	8.26
Cycling T/NK	Lymphoid-T-NK-Cycling	SLC2A1	257	0.1105	8.95
Mast cells	Myeloid-Mast	SLC2A1	58	0.0384	1.72
Myeloid	Myeloid	SLC2A1	3411	0.0313	3.25
NK cells	Lymphoid-NK	SLC2A1	2939	0.0886	3.91
Plasma cells	Lymphoid-B-Plasma	SLC2A1	481	0.0229	4.16
T cells	Lymphoid-T	SLC2A1	7441	0.078	3.9
B cells	Lymphoid-B	TPX2	436	0.0262	1.61
Cycling T/NK	Lymphoid-T-NK-Cycling	TPX2	257	1.3751	65.76
Mast cells	Myeloid-Mast	TPX2	58	0.0	0.0
Myeloid	Myeloid	TPX2	3411	0.0315	2.49
NK cells	Lymphoid-NK	TPX2	2939	0.0062	0.34
Plasma cells	Lymphoid-B-Plasma	TPX2	481	0.0567	4.78
T cells	Lymphoid-T	TPX2	7441	0.0266	1.33
B cells	Lymphoid-B	YWHAZ	436	1.7266	69.72
Cycling T/NK	Lymphoid-T-NK-Cycling	YWHAZ	257	1.9087	87.55
Mast cells	Myeloid-Mast	YWHAZ	58	0.9621	34.48
Myeloid	Myeloid	YWHAZ	3411	1.2199	67.69
NK cells	Lymphoid-NK	YWHAZ	2939	1.2268	45.66
Plasma cells	Lymphoid-B-Plasma	YWHAZ	481	0.6494	65.49
T cells	Lymphoid-T	YWHAZ	7441	1.4913	57.04
